# Supplementary material for: Reproductive toxicity of fluoroquinolones in birds
Source: BMC Vet Res. 2019 Jun 21;15:209. doi: 10.1186/s12917-019-1957-y (PMC6588855; doi:10.1186/s12917-019-1957-y)
Supplement: Supplementary file 1 — Table S1. Reproductive toxicity of fluoroquinolones in birds: supporting data. Measured data are given for 1. Chicken embryonic heart rate following exposure to fluoroquinolones (heartbeats per minute) and 2. Blood biochemistry parameters of birds hatching from enrofloxacin- and marbofloxacin-exposed eggs. (XLSX 19 kb) [file 12917_2019_1957_MOESM1_ESM.xlsx]

## Sheet: List1
Reproductive toxicity of fluoroquinolones in birds: supporting data
Hana Hruba, Ehdaa Eltayeb Eltigani Abdelsalam, Nikolay Anisimov, Hana Bandouchova, Barbora Havelkova, Tomas Heger, Miroslava Kanova, Veronika Kovacova, Monika Nemcova, Vladimir Piacek, Jana Sedlackova, Frantisek Vitula, Jiri Pikula

## Sheet: List2
Chicken embryonic heart rate following exposure to fluoroquinolones (heartbeats per minute)
Groups
C1 = untreated control
C2 = sham-treated control eggs
E1, E2, E3 = groups exposed to 1, 10 and 100µg of enrofloxacin per 1g of egg weight, respectively
M1, M2, M3 = groups exposed to 1, 10 and 100µg of marbofloxacin per 1g of egg weight, respectively
Groups	day 13 of incubation	day 19 of incubation
C1	261	263
C1	255	255
C1	259	264
C1	211	264
C1	253	254
C1	255	260
C1	187	212
C1	258
C1	185	241
C1	253	252
C1	250	191
C1	235	246
C1	253	243
C1	264	247
C1	216	253
C1	262	250
C1	261	255
C1	253	266
C1	266	258
C1	260	251
C1	252	252
C1	215	256
C1	237	237
C2	252	240
C2	271	255
C2	276	263
C2	279	271
C2	172
C2	240	240
C2	238	243
C2	279	257
C2	214	258
C2	167	248
C2	262	234
C2	174	243
C2	265	273
C2	246	264
C2	239	252
C2	162	265
C2	253	198
C2	191	242
C2	229	236
C2	217	212
C2	254	250
E1	275	297
E1	260	267
E1	288	264
E1	273	256
E1	147	246
E1	257	263
E1	259	271
E1	251	260
E1	258	244
E1	287	295
E1	276	250
E1	256	251
E1	200
E1	288	271
E1	280	263
E2	300
E2	280	255
E2	279	272
E2	297	314
E2	297	301
E2	225	275
E2	282	281
E2	275	301
E2	283	229
E2	285	280
E2	273	267
E2	292	248
E2	276	288
E2	255	299
E2	253	294
E2	287	265
E2	307	263
E2	306	276
E3	285	218
E3	260
E3	273	214
E3	288	301
E3	300	315
E3	292	292
E3	312	320
E3	298	300
E3	291	273
E3	240	235
E3	198	260
M1	254	250
M1	232	222
M1	139	229
M1	170	227
M1	275	194
M1	276	266
M1	267	248
M1	241	270
M1	260	275
M1	245	277
M1	262	269
M1	253	265
M1	224	222
M1	191	255
M1	260	225
M2	276	292
M2	284	287
M2	272	247
M2	289	269
M2	200	236
M2	229	293
M2	284	281
M2	283	242
M2	285	283
M2	278	259
M2	284	240
M2	222	243
M2	267
M2	277	270
M3	263	241
M3	235	244
M3	136	276
M3	284
M3	269	201
M3	198	255
M3	271	297
M3	273	275
M3	272	280
M3	285	279
M3	277	272
M3	280	251
M3	285	276
M3	276	265
M3	285	253

## Sheet: List3
Blood biochemistry parameters of birds hatching from enrofloxacin- and marbofloxacin-exposed eggs
Abbreviations: TPRO = total protein, BUN = blood urea nitrogen, UA = uric acid, BUN/UA = ratio blood urea nitrogen/uric acid, Ca = calcium, IP = inorganic phosporus, Mg = magnesium, GLU = glucose, TG = triglycerides, TBIL = total bilirubin, T-Chol = total cholesterol, HDL-Chol = high-density lipoprotein cholesterol, AMY = amylase, AST = aspartate aminotransferase, ALP = alkaline phosphatase, CK =…
Groups	Groups	TPRO	BUN	UA	Ca	IP	Mg	GLU	TG	TBIL	T-Chol	HDL-Chol	AMY	AST	ALP	CK	LDH
C = control birds	C	26	2.8	427	2.4	1.07	0.76	12.4	0.31	5	9.75	5.84	7.56	3.34	59.96	27.8	25.84
E2 = dose E2 = 10µg of enrofloxacin per 1g of egg weight	C	23	4.9	483	2.76	0.99	0.81	12.3	0.37	7	10.08	5.84	8.17	7.55	73.8	31.44	62.05
M2 = dose M2 = 10µg of marbofloxacin per 1g of egg weight	C	26	5.1	523	2.73	0.68	0.78	12.2	0.38	10	11.56	7.04	6.41	4.22	71.28	21.72	37.77
	C	26	5.2	537	2.63	0.81	0.79	12.2	0.55	7	10.96	5.8	8.36	2.6	78.68	20.4	14.33
	C	22	5.2	462	2.05	0.52	0.65	11.1	0.27	6	9.96	5.92	10.99	2.05	88.04	9.68	16.07
	C	22	2.3	370	1.7	0.55	0.68	11.6	0.39	6	9.44	5.44	13.28	2.5	53.68	36.51	19.86
	C	19	1.7	298	1.99	1.03	0.75	10.5	0.27	2	10.05	4.48	21.16	4.43	34.16	60.6	41.25
	C	27	1.7	458	2.05	0.63	0.72	11.8	0.27	3	8.12	5.64	14.28	2.25	51.28	10.49	13.92
	C	23	1.7	596	1.94	0.37	0.7	11.6	0.27	4	9.76	6	7.96	2.77	75.56	10.57	22.98
	C	24	4.4	277	2.94	0.87	0.8	11.2	0.34	2	10.56	6.88	11.32	3.62	76.32	46.84	33.16
	C	26	1.8	294	2.47	0.66	0.79	11.4	0.27	4	11.2	6.96	22.32	1.97	97.32	13.09	14.36
	E2	17	3.3	238	2.21	0.64	0.72	12.9	0.34	9	9.48	6.4	10.49	3.91	57.44	42.8	62.46
	E2	19	3.4	331	2.72	0.86	0.76	13.4	0.5	7	9.53	5.48	6.86	2.06	80.16	17.56	12.62
	E2	16	2.8	222	2.89	0.73	0.91	13.2	0.5	6	9.74	6.88	13.88	2.6	86.24	34.36	26.45
	E2	19	5	159	2.8	0.97	0.66	11.5	0.71	5	9.99	5.36	9.77	3.42	56.68	41.04	29.99
	E2	19	8.8	324	3.07	1.01	0.82	12.2	0.39	5	10.02	6.56	8.42	3.78	46.4	40.32	32.05
	E2	15	4.4	568	2.28	0.81	0.79	13.7	0.5	7	8.4	5.12	10.47	5.56	58	49.12	53.74
	E2	19	3.5	178	1.62	1.09	0.8	12.4	1.34	7	9.35	3.8	8.03	7.87	76.92	40.48	24.17
	M2	22	2	323	2.4	1.19	0.72	13	0.6	6	9.76	6.96	10.49	5.36	100.24	17.76	68.52
	M2	19	2.7	346	2.18	0.66	0.66	13.5	0.39	5	8.25	3.92	5.2	3.52	81	32.4	28.12
	M2	19	3.1	155	2.58	0.96	0.77	11.6	0.9	6	9.69	5.8	16.16	3.66	66.92	37.48	37.72
	M2	19	2.8	303	2.08	1.16	0.67	12.3	0.89	8	9.39	5.88	4.87	5.46	50.88	40.52	59.48
	M2	22	2.7	194	3.06	1.02	0.64	11.7	0.49	6	11.12	6.6	6.79	2.5	59.4	15.32	20.81
	M2	19	5.3	281	2.84	2.04	1.02	10.4	0.37	5	10.98	7.44	6.49	4.41	16.68	35	61.04
